# Supplementary material for: Carotenoid-Producing Yeasts: Identification and Characteristics of Environmental Isolates with a Valuable Extracellular Enzymatic Activity
Source: Microorganisms. 2019 Dec 4;7(12):653. doi: 10.3390/microorganisms7120653 (PMC6956281; doi:10.3390/microorganisms7120653)
Supplement: Supplementary file 1 [file microorganisms-07-00653-s001.zip]

Archive with 6 entries (6 files):
- Supplementary Table S1.docx
- Suplementary - Calculations.docx
- Figure S1.tif
- Figure S2.tif
- Figure S3.tif
- Figure S4.tif
